# Supplementary material for: The Complete Sequence and Comparative Analysis of a Multidrug-Resistance and Virulence Multireplicon IncFII Plasmid pEC302/04 from an Extraintestinal Pathogenic Escherichia coli EC302/04 Indicate Extensive Diversity of IncFII Plasmids
Source: Front Microbiol. 2016 Jan 11;6:1547. doi: 10.3389/fmicb.2015.01547 (PMC4707298; doi:10.3389/fmicb.2015.01547)
Supplement: Supplementary Table 1 — Primers used for plasmid pEC302/04 gap closing. [file Table1.XLS]

## Sheet: primers for plasmid gap closing
Supplemental Table S1. Primers used for plasmid pEC302/04 gap closing
Primer name	Primer sequence		Primer name	Primer sequence
17-63a-F	5'-CAAAGAACACATCCGCCACC-3'		PEC0S88_30_42-F	5'-AACCCTGTTACAGCAATGCC-3'
17-63a-F	5'-AACAGCATAAACCATGCCGC-3'		PEC0S88_30_42-R	5'-GTGCGGTGGACTACCTGATT-3'
17-63abc-R	5'-ACGCATTCGACCGATCCAC-3'		Pek499_17_67-F	5'-GAGTCTCAAAGAGATCGCGG-3'
17-63abc-R	5'-ACGCATTCGACCGATCCAC-3'		Pek499_17_67-R	5'-ATACTGGCGAACCCAGACAC-3'
17-63b-F	5'-CACCAGTTCGCCGGAATCTA-3'		Pek499_63_17-F	5'-ACTGGCGTGACAAGAGTCCT-3'
17-63b-F	5'-CACCAGTTCGCCGGAATCTA-3'		Pek499_63_17-R	5'-TCCCTGGAACAGCATAAACC-3'
17-63c-F	5'-CAAAGAACACATCCGCCACC-3'		Pek499_81_63-F	5'-CCTTGTTAATCACCAGCCGT-3'
17-63c-F	5'-CAAAGAACACATCCGCCACC-3'		Pek499_81_63-R	5'-CCAACCGAACAGGCTTATGT-3'
17-67_fur_ver_ho-F	5'-TGCCACGAACTGACGGTTTA-3'		PKF3-140_17_63-F	5'-TCCCTGGAACAGCATAAACC-3'
17-67_fur_ver_ho-F	5'-CTTTCCCTGGGTGGGACATT-3'		PKF3-140_17_63-R	5'-CAGGCTTATGTCCACTGGGT-3'
22_42_further_ho-F	5'-TTTCCCTTCAGGCGGGATTC-3'		PKF3-140_30_17-F	5'-CGGTATATGACTGGTCCGCT-3'
22_42_further_ho-R	5'-CTGTTCAGCTACTGACGGGG-3'		PKF3-140_30_17-R	5'-GAGTCTCAAAGAGATCGCGG-3'
22_42_verify_ho-F	5'-TGCCACGAACTGACGGTTTA-3'		PKF3-140_63_81-F	5'-TTAGAGCGGTTTAGGCTGGA-3'
22_42_verify_ho-R	5'-CAGCGTGCACCACTGTACTA-3'		PKF3-140_63_81-R	5'-AGTTATGCTGACCGTCCCAC-3'
29 – 77-F	5'-ATAAGCAACGAACGTCCTGG-3'		Primer_0-F	5'-ATTGTTCGGTCTGTAACCGC-3'
29 – 77-R	5'-CACGGCGGATGGAATTATAC-3'		Primer_0-R	5'-GCGGTTACAGACCGAACAAT-3'
42_22_long_ho-F	5'-TTGCGGTTAACGTTGCCAAT-3'		Primer_1-F	5'-AACCCTGTTACAGCAATGCC-3'
42_22_long_ho-R	5'-CGACTTCACCAGAAACCGGA-3'		Primer_1-R	5'-CGGTATATGACTGGTCCGCT-3'
42_22_short_ho-F	5'-AGTTGCTGCGCTATTTCCCT-3'		Primer_2-F	5'-GCAGCAGGCATCTAACCTTC-3'
42_22_short_ho-R	5'-ACCGGCAACAGAAAATGCAC-3'		Primer_2-R	5'-TAACGTCAATGCTACGCTGC-3'
42_68_long_ho-F	5'-GATCGGCAATGCGGAAACTC-3'		Primer_3-F	5'-CGGTGTCAGGGTACAGTGTG-3'
42_68_long_ho-R	5'-ATCCGGCAAATGCACAAACC-3'		Primer_3-R	5'-CCGGCAGTACATTGTCACAC-3'
42_68_short_ho-F	5'-CAACGCTTTTTCACGCAGGA-3'		Primer_4-F	5'-AAGGCCATGAAACTACCACG-3'
42_68_short_ho-R	5'-TGCTGTCGGTCTTTCTGGTC-3'		Primer_4-R	5'-TCTTCCGGCTGAGTCTGAGT-3'
59-77-F	5'-GCCCCTTTCTCCTTGCTGAT-3'		Primer_5-F	5'-AGGGTGGCTTATGCAACATC-3'
59—77-F	5'-GCCCCTTTCTCCTTGCTGAT-3'		Primer_5-R	5'-CAAAGACACCGAGCACTTCA-3'
59-77-R	5'-TCTGGTTTTCAGCCCCCATC-3'		Primer_6-F	5'-AGTTATGCTGACCGTCCCAC-3'
59—77-R	5'-TCTGGTTTTCAGCCCCCATC-3'		Primer_6-R	5'-CCTTGTTAATCACCAGCCGT-3'
63-61_fur_ver_ho-F	5'-TCGAGGCATTTCTGTCCTGG-3'		Primer_7-F	5'-TGATGCTCAGGTCAAACTGC-3'
63-61_fur_ver_ho-R	5'-CGCGATTCATCAACACGGAT-3'		Primer_7-R	5'-GACGATGATACCCACCATCC-3'
68_22_closelonggap_ho-F	5'-CATGAATGGCGTTGGATGCC-3'		PRSB107_22-68-F	5'-TCTCACCCCGGTGAACTATC-3'
68_22_closelonggap_ho-R	5'-GGGATCCGTGTGATGACCTG-3'		PRSB107_22-68-R	5'-GTCATTATCGGCGGTTCTGT-3'
68_22_long_ho-F	5'-CGTCACACCCGAAGAGACAA-3'		pRSB107_5-F	5'-AACCCTGTTACAGCAATGCC-3'
68_22_long_ho-R	5'-ACCGGCAACAGAAAATGCAC-3'		pRSB107_5-R	5'-GTGCGGTGGACTACCTGATT-3'
68_22_long_new_ho_12.5k-F	5'-CAAACGCATACCATGGAGCGAA-3'		pRSB107_6-F	5'-GCTGTGCAGTGCTGTCATTT-3'
68_22_long_new_ho_12.5k-R	5'-CTGAGAGACGGCTTCCCAAG-3'		pRSB107_6-R	5'-TGCTTACTGGCATTGTCGTC-3'
68_22_shortA_ho-F	5'-GAAGACGGGCCAGTTCAAGA-3'		pRSB107_68_22-F	5'- AGAATCAGTTGTGCCCCCTG- 3'
68_22_shortA_ho-R	5'-TCAAAACGGAGTTTGCGCTG-3'		pRSB107_68_22-R	5'- GGGCACAAGCCGGTAAAAAG-3'
68_22_shortB_ho-F	5'-GGGTACGGATATCTGGCAGC-3'		pRSB107_7-F	5'-GCTATCGAGCAGGTGAGGAC-3'
68_22_shortB_ho-R	5'-TCTTGAACTGGCCCGTCTTC-3'		pRSB107_7-R	5'-TAACGTCAATGCTACGCTGC-3'
68_30_long_ho-F	5'-GCTATCGAGCAGGTGAGGAC-3'		pSD88_2-F	5'-AGTTATGCTGACCGTCCCAC-3'
68_30_long_ho-R	5'-GTGTGGCTTAGCAGGATGGA-3'		pSD88_2-R	5'-CGGTATATGACTGGTCCGCT-3'
68_30_long_new_ho_9k-F	5'-CAAACCAGATCGTCGCCAAC-3'		pSD88_3-F	5'-AACCCTGTTACAGCAATGCC-3'
68_30_long_new_ho_9k-R	5'-GCGCTGCGATTTATTGTCGT-3'		pSD88_3-R	5'-TAACGTCAATGCTACGCTGC-3'
68_30_short_ho-F	5'-AGCTGACACGTCTTTCCCTG-3'		pU3026_2-F	5'-AACCCTGTTACAGCAATGCC-3'
68_30_short_ho-R	5'-CAGGCAGATGGAAAGCTGGA-3'		pU3026_2-R	5'-TAACGTCAATGCTACGCTGC-3'
73 – 30-F	5'-TACTTTTCGCCACCGTACCC-3'		pU3026_3-F	5'-GCAGCAGGCATCTAACCTTC-3'
73 – 30-R	5'-TAAAGCCCGGCATTGGTCAT-3'		pU3026_3-R	5'-CCTTGTTAATCACCAGCCGT-3'
77-29-F	5'-TTTGGGACGTCGCGAATACA-3'		Pu302L_22_81-F	5'-GCAGCAGGCATCTAACCTTC-3'
77-29-R	5'-CCGGGTTAATGCCATCGGTA-3'		Pu302L_22_81-R	5'-CCTTGTTAATCACCAGCCGT-3'
ctg68_confirm-F	5'-TTTCCCGCCTGGAGTAATGC-3'		Pu302L_59_30-F	5'-CATGACGTGAAGGTGGTTTG-3'
ctg68_confirm-R	5'-AAGAAAGATGAACGTGCTACTGGA-3'		Pu302L_59_30-R	5'-CGGTATATGACTGGTCCGCT-3'
PEC_46_6-F	5'-AGTTATGCTGACCGTCCCAC-3'		Pu302L_81_48-F	5'-AGTTATGCTGACCGTCCCAC-3'
PEC_46_6-R	5'-GACGATGATACCCACCATCC-3'		Pu302L_81_48-R	5'-CACACCGAGGTTACTCCGTT-3'
pEC_L46_1-F	5'-AACCCTGTTACAGCAATGCC-3'		STM_T000240_67_17-F	5'-ATACTGGCGAACCCAGACAC-3'
pEC_L46_1-R	5'-TAACGTCAATGCTACGCTGC-3'		STM_T000240_67_17-R	5'-GAGTCTCAAAGAGATCGCGG-3'
pEC_L46_5-F	5'-AGGGTGGCTTATGCAACATC-3'		STM_T000240_68_30-F	5'-GCTATCGAGCAGGTGAGGAC-3'
pEC_L46_5-R	5'-CCTTGTTAATCACCAGCCGT-3'		STM_T000240_68_30-R	5'-AACCCTGTTACAGCAATGCC-3'
PEC0S88_29_30-F	5'-AGGGTGGCTTATGCAACATC-3'-3'
PEC0S88_29_30-R	5'-CGGTATATGACTGGTCCGCT-3'
