# Supplementary material for: The Complete Sequence and Comparative Analysis of a Multidrug-Resistance and Virulence Multireplicon IncFII Plasmid pEC302/04 from an Extraintestinal Pathogenic Escherichia coli EC302/04 Indicate Extensive Diversity of IncFII Plasmids
Source: Front Microbiol. 2016 Jan 11;6:1547. doi: 10.3389/fmicb.2015.01547 (PMC4707298; doi:10.3389/fmicb.2015.01547)
Supplement: Supplementary Table 2 — Iron acquisition systems. [file Table2.XLS]

## Sheet: 1_presence and absence of iron acquisition systems
Supplemental Table S2. Iron acquisition systems
a) Presence and absence of iron uptake systems in the genomes of E. coli DH5α and EC302/04
Iron acquisition systems	DH5α (Accession no = JRYM00000000.1)			EC302/04 (Accession no = AMFM00000000.1)
	Presence or absence	Coverage (%)	Identity (%)	Presence or absence	Coverage (%)	Identity (%)
Chu (E. coli hemin uptake)
>chuA	x	NA	NA	√	100	99
>chuS	x	NA	NA	√	100	97
>chuT	x	NA	NA	√	100	98
>chuV	x	NA	NA	√	100	98
>chuU	x	NA	NA	√	100	97
>chuW	x	NA	NA	√	100	98
>chuX	x	NA	NA	√	100	97
>chuY	x	NA	NA	√	100	98
Aerobactin
>iucA	x	NA	NA	√	100	94
>iucB	x	NA	NA	√	100	96
>iucC	x	NA	NA	√	100	96
>iucD	x	NA	NA	√	98	96
>iutA	x	NA	NA	√	96	90
Enterobactin
>entA	√	100	96	√	100	96
>entB	√	100	98	√	100	97
>entC	√	100	98	√	100	98
>entD	√	100	95	√	100	94
>entE	√	100	95	√	100	98
>entF	√	98	96	√	98	96
>fepA	√	100	97	√	100	97
>fepB	√	100	97	√	100	97
>fepC	√	100	97	√	100	97
>fepD	√	100	96	√	100	96
>fepE	√	100	95	√	100	93
>fepG	√	100	94	√	100	95
IroN (siderophore receptor)
>iroN	x	NA	NA	x	NA	NA
“x” and “√” indicates absence and presence, respectively.
“NA” indicates “non-applicable”.
b) Nucleotide sequences of iron acquisition systems-encoding genes
Chu (E. coli hemin uptake)
>chuA
ATGTCACGTCCGCAATTTACCTCGTTGCGTTTGAGTTTATTGGCCTTAGCTGTTTCTGCCACCTTGCCAACGTTTGCTTTTGCTACTGAAACCATGACCGTTACGGCAACGGGGAATGCCCGTAGTTCCTTCGAAGCGCCTATGATGGTCAGCGTCATCGACACTTCCGCTCCTGAAAATCAAACGGCTACTTCAGCCACCGATCTGCTGCGTCATGTTCCTGGAATTACTCTGGATGGTACCGGACGAACCAACGGTCAGGATGTAAATATGCGTGGCTATGATCATCGCGGCGTGCTGGTTCTTGTCGATGGTGTTCGTCAGGGAACGGATACCGGACACCTGAATGGCACTTTTCTCGATCCGGCGCTGATCAAGCGTGTTGAGATTGTTCGTGGA…
>chuS
ATGAACCACTACACACGCTGGCTTGAGTTAAAAGAACAAAATCCCGGAAAGTACGCGCGTGACATCGCAGGGTTAATGAATATTAGAGAAGCAGAACTGGCATTTGCACGCGTCACGCACGATGCGTGGCGGATGCACGGCGATATCCGTGAAATTCTGGCGGCGCTCGAAAGTGTTGGCGAAACCAAATGTATTTGTCGTAATGAATATGCAGTCCATGAGCAAGTTGGTACGTTCACAAACCAGCATTTGAACGGACATGCCGGATTGATCCTCAATCCGCGCGCGCTGGATTTACGTCTGTTTCTCAATCAATGGGCCAGTGTTTTCCACATCAAAGAAAACACGGCTCGTGGCGAACGCCAGAGTATTCAGTTCTTTGATCATCAGGGCGATGCA…
>chuT
ATGCCAAGGATCATCACCAGGCCGTTTCTTTTTTCCCCACTGACGTTATGTATTTCAGCCGTGGCCTCTGCCGCGAAGACCGCAGTAAAACGTAAAAAATTGTTTACGGCAGTACTGGCTCTTAGCTGGGCTTTTAGCGTAACGGCTGCCGAACGTATCGTGGTCGCAGGAGGATCGCTGACGGAGCTAATCTACGCGATGGGCGCTGGCGAACGCGTGGTTGGTGTCGATGAAACGACATCTTATCCACCAGAAACCGCCAAACTGCCGCATATTGGCTACTGGAAACAACTCAGCAGCGAAGGCATTTTGTCACTTCGCCCGGATAGCGTAATTACCTGGCAGGATGCCGGGCCACAAATTGTGCTCGACCAACTACGAGCGCAGAAAGTCAACGTC…
>chuV
GTGGTTGATTCTGCGCAACCGGAGGATCACATGATCAGCGCCCAGAATCTGGTTTATAGCCTTCAGGGGCGGCGTCTGACTGATAATGTCTCGCTGACTTTTCCCGGTGGGGAAATTGTTGCCATCCTCGGGCCTAATGGTGCGGGAAAATCTACGCTGCTTCGCCAGCTAACCGGCTATCTTCAACCTGATAGCGGCGAATGTCGGTTGTTTAATAAGCCATTAAATGAATGGTCGATTACTGAACTGGCGAAACACCGGGCCGTGATGCGTCAAAATAGCCACATGGCGTTTCCATTCAGCGTACAAGAAGTTATCCAGATGGGGCGGCATCCGCATCGTACTGGTAATCAGGATAATGAAACAGCACAAATAATGGCGTTATGTGACTGTCAGGCG…
>chuU
GTGCTCAAGGATTCATTTTCATCCGCCAGGGTCTTTATGGGACTATCACTATTATTGCTTGCCCTGGTGCTGTTCGGTGCTAGTCAGGGAGCGTTAAAGATCAGTTTTGATGCCCTTTTTGATGAGGAATACCGCGATATCTGGCTCAATATTCGTCTACCACGGGTTTTGCTGGCGGTGCTGGTAGGTGCAGCGTTGGCAACCGCAGGGGTAATTATGCAGGGGCTTTTTCGCAACCCAATGGCTGACCCAGGATTACTCGGCGTCAGTAGCGGTTCTGCATTAATGGTTGGCGTTGCAATTGTGCTGCCCTTCTCCTTCCCAGTGGTGCTGGTGCTCTATGAGCAAATGGTGTTTGCCATTGCCGGAAGTTTAGTAGTCTGCGCCATCATTTTTCTC…
>chuW
ATGAACGCAAATAACACCCTGGATCTCACGCCACATTTTGCTTTAGACGGTGATCAGCCATTTAAAGACAGGCGCGCCATGATGCCGTTTCGTGGAGCCATTCCGGTTGCCAAAGAGCAACTGGCACAGACCTGGCAAGAGATGATCAATCAAACGGCATCACCTCGTAAGCGACTGGTTTACCTACACATTCCTTTTTGTGCGACACACTGCACGTTTTGTGGTTTTTATCAGAACCGTTTTAATGAAGATGCGTGTGCTCATTATACCGACGCCCTGATTCGTGAAATAGAAATGGAAGCGGACAGCGTATTGCATCAGTCTGCCCCCATCCACGCGGTCTATTTCGGTGGCGGTACGCCTTCCGCACTTTCGGCACACGATTTGGCCAGAATCATC…
>chuX
ATGAGCCATGTCTCGTTACAAGAATTTTTGAAAACGGAGCCGGACGGTACGCTGGAGGTGGTAGCCGAACAATACAACACCACACTGCTGGAGGTAGTGAGAAATCTACCCTCCTCTACCGTAGTGCCAGGCGATAAATTCGATACTGTCTGGGATACCGTCTGCGAATGGGGCAACGTCACCACGTTAGTACATACTGCCGATGTAATCCTCGAATTTAGCGGCGAACTGCCTTCGGGTTTCCATCGCCACGGCTATTTCAACCTACGCGGAAAGCACGGCATGTCCGGGCATATCAAAGCAGAAAACTGCACGCATATTGCCTTAATCGAACGTAAATTTATGGGCATGGACACCGCGTCCATTCTCTTTTTCAACAAAGAAGGCAGCGCCATGCTG…
>chuY
ATGACGCCGTGGCTACTCTTTGGCGCAGGCGGAAAAGGTGTGGGTGCCAGAACGCTTGAACTGGCGCTGGCGGAACAACGTCCGGTCGTTGCTGTCATTCGTCATGCCGATGCCGCCACGAAACTGGCGCAACAAGGCGTACAGGTTTTTACAGGCGACGCCTGTGATGCCAGCGTAGTCGCGGCTGCTTGCCGCGCAGCTGGCCCGGATGCGCTTATCATCTCAACAATGGGAGGAGCTCAGGATTATCTGGCGCACAGAACAGTGATTGATGAGGCCGAAAAGGCCGGCATCAGTCGCATGATTCTGGTGACCTCTTTGGGATGCGGCGATAGCTGGCCGTTTTTATCGGAGCGGGCAAAGGCTGCGTTTGGTCAGGCGGTACGGGAAAAAACGCTG…
Aerobactin
>iucA
TTGATAATGAGAATCATTATTGACATAATTGTTATTATTTTACTGTGTGGGAGCTGTTTGACTATGACCCTGCCCTCTGAAAAACCAGCCACAGATGTGGCTGCGCAGTGCTTCCTGAATGCACTGATTCGTGAAACCACAGACTGGAAACTGACAGAATACCCGCCAGACGAATTGATCATCCCGCTGGATGAGCAGAAATCGCTCCATTTCAGAGTGGCTTATTTCTCCCCAACCCAGCATCACCGCTTTGCATTTCCTGCACGTCTGGTCACGGCATCAGGCAGTTATCCTGTCGACTTTACCACTCTCTCCCGGCTTATTATTGATAAGCTACGGCATCAACTGTTTCTGCCCGTTCCCCTCTGCGAAACTTTCCACCAGCGCGTGCTGGAAAGC…
>iucB
ATGTCTGAGGCAAACATTATTCACAGCAGATATGGACTGCGCTGTGAAAAACTCGACAAGCCCCTGAATCTTGGCTGGGGACTGGACAATAGCGCGGTGTTGCACTGTCCCGGGGAGCTGCCGACAGGGTGGCTGTGCGATGCGCTGGATCAGATATTTATCGCCGCACCACAACTGTCAGCAGTGGCTCTCCCCTGGGCCGAATGGTGTGAGGAGCCACAGGCGCTGACGCTTTTTGGGCAGGTAAAAAGCGACATTATCCATCGTACCGCCTTCTGGCAGTTACCGTTATGGTTGAGTTCACCGGCAAACCGGGCCTCCGGTGAAATGGTTTTTGATGCAGAGCGTGAGATTTATTTCCCGCAGCGCCCACCCCGTCCGCAGGGTGAGGTTTACCGC…
>iucC
ATGAATCACAAGGACTGGGATTTTGTTAACCGTCGGCTGGTGGCAAAAATGTTGTCTGAGATGGAGTATGAGCAGGTTTTCCACGCGGAATCTCAGGGCGATGACCACTACTGCATTAACCTGCCGGGAGCACAATGGCGCTTTATCGCTGAACGTGGTATCTGGGGCTGGCTGTGGATTGATGCCCAAACGTTGCGCTGCACGGACGAACCAGTACTGGCGCAGACGCTGCTGATGCAGCTAAAGCCGGTGCTGTCAATGAGTGATGCCACTGTTGCAGAGCATATGCAGGATTTGTATGCCACGCTACTGGGCGACCTGCAACTGCTGAAGGCCCGTCGCGGACTGAGTGCCAGTGACCTGATTAATCTTGATGCCGATCGTCTGCAATGCCTGCTG…
>iucD
ATGAAAAAAAGTGTCGATTTTATTGGTGTCGGGACAGGGCCATTTAATCTCAGTATTGCTGCATTGTCACATCAGATCGAAGAACTGAACTGTCTCTTCTTTGACGAACATCCTCATTTTTCCTGGCATCCGGGTATGCTGGTACCGGATTGTCATATGCAGACTGTCTTTCTGAAAGATCTGGTCAGTGCAGTTGCACCTACAAATCCCTACAGCTTTGTTAACTATCTGGTGAAGCACAAAAAGTTCTATCGCTTCCTTACAAGCAGACTACGTACAGTATCCCGTGAAGAGTTTTCTGACTATCTCCGCTGGGCTGCTGAAGATATGAATAACCTGTATTTCAGTCATACCGTTGAAAATATTGATTTCGACAAAAAAAGTCGATTGTTTCTGGTT…
>iutA
GTGGCGCAGCGGCAGCCGGAAAAAACCGCAGCCGGAGGCTGCTGCTTTAACTCACTATACAACAAATATTCAGGAATAACGATGATGCGCAAAAAGTATATGCCCCGGGCTCTTGGTCCGCTGCTTCTTGTCGTGCTGTCACCAGCTGTCGCCCAGCAAAACGATGATAATGAGATCATAGTGTCTGCCAGCCGCAGCAATCGAACTGTAGCGGAGATGGCGCAAACCACCTGGGTTATCGAAAATGCCGAACTGGAGCAGCAGATTCAGGGCGGTAAAGAGCTGAAAGACGCACTGGCTCAGTTAATCCCCGGCCTTGATGTCAGCAGCCAGAGCCGAACCAACTACGGTATGAACATGCGTGGCCGCCCGCTGGTTGTCCTGATTGACGGTGTGCGC…
Enterobactin
>entA
ATGGATTTCASCGGTAAAAATGTCTGGGTAACTGGCGCGGGGAAAGGTATCGGCTATGCCACGGCGATGGCATTTGTTGAGGCGGGGGCGAAAGTTACAGGTTTTGATCAAGCGTTTACTCAGGAGCAATATCCTTTTGCGACCGAAGTAATGGATGTTGCCGATGCTGCGCAGGTGGCGCAGGTATGTCAGCGACTGTTAGCTGAAACGGAGCGACTGGACGTGCTGGTCAATGCGGCGGGAATTTTGCGCATGGGTGCGACCGATCAGCTCAGTAAAGAGGACTGGCAGCAGACTTTTGCGGTCAACGTCGGCGGTGCGTTTAACCTGTTTCAGCAGACCATGAACCAGTTTCGCCATCAGCGGGGCGGGGCGATTGTTACTGTTGCGTCCGACGCC…
>entB
ATGGCTATTCCAAAATTACAGGCTTACGCACTGCCGGAGTCTCACGATATTCCGCAGAATAAAGTCGACTGGGCCTTTGAACCGCAACGTGCCGCGTTGTTAATCCATGATATGCAGGACTATTTTGTCAGCTTCTGGGGTGAGAACTGCCCGATGATGGAGCAGGTGATCGCGAATATTGCGGCACTACGCGACTACTGCAAACAGCACAATATCCCGGTTTATTACACCGCCCAGCCGAAAGAGCAGAGCGATGAAGATCGGGCGCTGTTGAATGATATGTGGGGGCCTGGCCTGACCCGTTCGCCGGAACAGCAAAAGGTGGTGGATCGCCTGACGCCAGATGCCGACGACACGGTGCTGGTGAAATGGCGCTACAGCGCGTTTCATCGTTCCCCG…
>entC
GTGGAGGATGATATGGATACGTCACTGGCTGAGGAAGTACAGCAGACCATGGCAACACTTGCGCCCAATCGCTTTTTCTTTATGTCGCCGTACCGCAGTTTTACGACGTCAGGATGTTTCGCCCGCTTCGATGAACCGGCTGTGAACGGGGATTCGCCCGACAGTCCCTTCCAGCAAAAACTCGCCGCGTTGTTTGCCGATGCCAAAGCGCAGGGCATCAAAAATCCGGTGATGGTCGGGGCGATTCCCTTCGATCCACGTCAGCCTTCGTCGCTGTATATACCTGAATCCTGGCAGTCGTTCTCCCGTCAGGAAAAACAAGCTTCCGCACGCCGTTTCACCCGCAGCCAGTCGCTGAACGTGGTGGAACGTCAGGCCATTCCGGAACAAACCACGTTT…
>entD
GTGCGCGTAGTTCATGCCGGATGCGGCGTGAACGCCTTATCCGGCCTACAAAAATCTTGCCAATTCAATATATTGCAGGACCACGTAGGCCTGATAAGCGTAGCGCATCAGGCAGTTTTGCGTTTGTCATCATTCTCTAATATGGTTGACATGAAAACTACGCATACCTCCCTCCCCTTTGCAGGACATACGCTGCATTTTGTTGAGTTTGATCCGGCGAGTTTTCGCGAGCAGGATTTACTCTGGCTGCCGCACTACGCACAACTTCAACACGCTGGACGTAAACGTAAAACAGAGCATTTAGCCGGGCGGATCGCTGCAATTTATGCGCTGCGGGAATATGGCTATAAATGTGTGCCTGCAATCGGCGAGCTACGCCAACCTGTGTGGCCTGCGGGG…
>entE
ATGAGCATTCCATTCACCCGCTGGCCGGAAGAGTTTGCCCGTCGCTATCGGGAAAAAGGCTACTGGCAGGATTTGCCGCTGACCGACATTCTGACCCGTCATGCCGCAAGCGACAGCATCGCGGTCATCGACGGCGAGCGGCAGTTGAGTTACCGGGAGCTGAATCAGGCGGCGGATAACCTCGCCTGTAGTTTGCGCCGTCAGGGCATTAAACCTGGTGAAACCGCGCTGGTACAACTGGGTAACGTCGCTGAACTTTACATTACCTTTTTCGCGCTGCTGAAACTGGGCGTTGCGCCGGTGCTGGCGCTGTTCAGCCATCAGCGTAGTGAACTGAACGCCTATGCCAGCCAGATTGAACCGGCGTTACTGATTGCCGATCGCCAACATGCGCTATTT…
>entF
ATGAGCCAGCATTTACCTTTGGTCGCCGCACAGCCCGGCATCTGGATGGCAGAAAAACTGTCGGATTTACCCTCCGCCTGGAGCGTGGCGCATTACGTTGAGTTAACCGGAGAGGTTGATGCGCCACTACTGGCCCGCGCGGTGGTTGCCGGACTAGCGCAAGCAGATACGTTGCGGATGCGTTTTACGGAAGATAACGGCGAAGTCTGGCAGTGGGTCGATGATGCGCAGACGTTCGAACTGCCAGAAATTATCGACCTGCGAACCAACATTGATCCGCACGGTACTGCGCGGGCATTAATGCAGGCGGATTTGCAACAAGATCTGCGCGTCGATAGTGGTAAACCACTGGTCTTTCATCAACTGATACAGGTGGCGGATAACCGCTGGTACTGGTAT…
>fepA
ATGAACAAGAAGATTCATTCCCTGGCCTTGTTGGTCAATCTGGGGATTTATGGGGTAGCACAGGCACAAGAGCCGACCGATACTCCTGTTTCACATGACGATACCATTGTCGTTACCGCCGCCGAGCAGAACTTGCAGGCGCCTGGCGTTTCGACCATTACCGCAGATGAAATCCGCAAAAACCCGGTTGCCCGCGATGTATCGGAGATCATTCGTACCATGCCTGGCGTTAACCTGACCGGTAACTCCACCAGTGGTCAGCGTGGTAATAACCGCCAGATTGATATTCGCGGCATGGGTCCGGAAAACACGCTGATTTTGATTGACGGCAAGCCGGTAAGCAGCCGTAACTCTGTGCGTCAGGGCTGGCGTGGCGAGCGCGATACCCGTGGTGATACC…
>fepB
GTGAGACTCGCCCCGCTCTACCGCAACGCCCTTCTATTAACAGGACTTTTGCTTTCAGGAATAGCCGCAGTTCAGGCCGCCGACTGGCCGCGTCAGATTACTGACAGCCGTGGCACTCATACCCTGGAAAGCCAGCCGCAGCGTATAGTTTCCACCAGCGTCACCCTGACCGGCTCACTGCTGGCGATTGATGCTCCGGTGATCGCCAGCGGCGCGACCACGCCAAATAACCGCGTCGCGGATGACCAGGGCTTTTTACGCCAGTGGAGCAAGGTGGCGAAAGAACGCAAACTGCAACGGCTCTATATCGGCGAACCGAGTGCAGAAGCCGTTGCCGCGCAAATGCCGGATCTGATTTTAATTAGCGCAACCGGCGGCGATTCGGCGCTGGCGCTGTAC…
>fepC
ATGACCGAATCAGTAGCCCGTTTGCGCGGCGAACAGTTAACCCTCGGATATGGCAAATATACCGTTGCGGAAAATCTGACTGTAGAAATACCTGATGGTCACTTCACGGCAATTATCGGGCCAAATGGCTGCGGTAAATCCACGTTACTGCGTACCTTAAGCCGCCTGATGACGCCTGCTCACGGGCATGTCTGGCTGGATGGCGAGCACATTCAACATTACGCCAGTAAAGAGGTTGCACGCCGGATTGGTCTGTTGGCGCAAAATGCTACCACACCGGGCGATATCACCGTGCAGGAGCTGGTGGCGCGTGGGCGTTACCCGCATCAACCGCTGTTTACCCGCTGGCGCAAAGAAGATGAAGACGCGGTAACAAAAGCGATGCAGGCCACGGGAATA…
>fepD
ATGGAAGTTCGTATGTCTGGTTCTGTTGCCGTGACACGCGCCATTGCCGTGCCCGGATTGCTGTTATTACTGATTATCGCGACGGCATTAAGCCTGCTCATTGGGGCAAAATCACTCCCCGCTTCCGTAGTGCTGGAGGCCTTCTCCGGCACCTGCCAGAGCGCCGACTGCACCATCGTGCTCGACGCACGACTGCCGCGCACCCTTGCCGGTTTACTGGCAGGCGGTGCGCTTGGCCTTGCCGGGGCGTTAATGCAAACCCTCACCCGAAACCCACTTGCCGATCCTGGTTTGCTTGGCGTGAACGCCGGTGCCAGTTTTGCCATTGTGCTGGGTGCGGCGCTGTTTGGTTACTCTTCCGCACAGGAACAACTGGCGATGGCCTTCGCCGGGGCGCTG…
>fepE
ATGTCATCACTGAATATTAAACAGGGAAGTGAAGCTCATTTTCCCGAGTATCCTCTGGCGTCGCCCAGTAATAATGAAATTGATTTACTTAATCTAATCGAGGTTTTATGGCGGGCAAAAAAAACGGTCATGGCGGTCGTTTTTGCGTTTGCCTGCGCAGGCTTGCTGATCTCTTTCATCCTGCCGCAAAAATGGACTAGCGCGGCGGTTGTCACGCCTCCAGAACCTGTTCAGTGGCAAGAGCTGGAGAAAACATTCACTAAGCTTCGTGTGCTGGATCTGGATATCAAAATTGATCGTACAGAAGCATTTAACCTGTTTATCAAGAAATTTCAGTCTGTTAGCTTGCTTGAGGAGTACCTGCGTTCATCACCTTATGTGATGGATCAATTAAAAGAA…
>fepG
ATGATTTACGTCTCTCGCCGATTAATTATCACCTGTCTGCTGTTGCTAATAGCTTGTGTGATGGCAGGCGTGTGGGGATTACGTAGCGGTGCCGTCACGCTGGAAACTTCGCAGGTATTCGCCGCGTTGATGGGCGACACGCCGCGCAGTATGACGATGGTGGTCACCGAATGGCGTTTACCACGCGTGCTGATGGCGCTGTTGATTGGCGCGGCGCTGGGCGTCAGCGGCGCGATTTTTCAGTCGCTGATGCGTAACCCGCTCGGCAGCCCTGACGTAATGGGCTTTAACACCGGGGCGTGGAGCGGCGTGCTGGTGGCGATGGTGCTGTTTGGTCAGGACCTGACGGCTATCGCGCTGGCAGCAATGGTGGGCGGCATTGTCACTTCGCTGTTGGTC…
IroN (siderophore receptor)
>iroN
ATGAGAATTAACAAAATCCTCTGGTCGCTAACTGTGCTCCTAGTTGGGTTGAATAGCCAGGTATCAGTAGCCAAATACTCCGACGATGATAATGACGAGACTCTGGTGGTGGAAGCCACCGCTGAGCAGGTATTAAAACAGCAGCCGGGCGTGTCGGTTATTACCAGCGAGGATATTAAAAAGACCCCTCCGGTAAACGACCTTTCAGATATTATTCGTAAAATGCCTGGTGTTAATCTTACCGGCAATAGCGCCTCGGGCACACGCGGTAATAACCGCCAGATCGATATTCGTGGTATGGGGCCGGAAAACACCTTAATTTTAATTGATGGTGTACCGGTGACGTCACGTAACTCCGTGCGTTATAGCTGGCGTGGGGAGCGTGATACCCGCGGTGAC…
