# Supplementary material for: The Complete Sequence and Comparative Analysis of a Multidrug-Resistance and Virulence Multireplicon IncFII Plasmid pEC302/04 from an Extraintestinal Pathogenic Escherichia coli EC302/04 Indicate Extensive Diversity of IncFII Plasmids
Source: Front Microbiol. 2016 Jan 11;6:1547. doi: 10.3389/fmicb.2015.01547 (PMC4707298; doi:10.3389/fmicb.2015.01547)
Supplement: Supplementary Table 3 — Annotation for plasmid pEC302/04 using RAST. [file Table3.XLS]

## Sheet: annotation
Supplemental Table S3. Annotation for plasmid pEC302/04 using RAST
Feature ID	Start	Stop	Length (bp)	Function	Subsystem
pEC302/04_1	23	256	234	hypothetical protein	- none -
pEC302/04_2	358	591	234	FIG00244619: hypothetical protein	- none -
pEC302/04_3	822	598	225	FIG00643417: hypothetical protein	- none -
pEC302/04_4	1385	822	564	FIG00638607: hypothetical protein	- none -
pEC302/04_5	2793	1432	1362	hypothetical plasmid protein	- none -
pEC302/04_6	3075	2845	231	YdaB	- none -
pEC302/04_7	3310	3170	141	FIG00639443: hypothetical protein	- none -
pEC302/04_8	3336	3758	423	hypothetical protein	- none -
pEC302/04_9	4301	4110	192	FIG00638431: hypothetical protein	- none -
pEC302/04_10	4720	4298	423	Adenine-specific methyltransferase (EC 2.1.1.72)	- none -
pEC302/04_11	5192	4767	426	Putative antirestriction protein	- none -
pEC302/04_12	6436	5609	828	FIG00638373: hypothetical protein	- none -
pEC302/04_13	6870	6436	435	YcgB	- none -
pEC302/04_14	7105	6884	222	putative cytoplasmic protein	- none -
pEC302/04_15	7789	7106	684	Adenine-specific methyltransferase (EC 2.1.1.72)	- none -
pEC302/04_16	7897	8022	126	hypothetical protein	- none -
pEC302/04_17	9076	8174	903	FIG01048508: hypothetical protein	- none -
pEC302/04_18	10914	9943	972	Chromosome (plasmid) partitioning protein ParB	- none -
pEC302/04_19	12071	10914	1158	Chromosome (plasmid) partitioning protein ParA	- none -
pEC302/04_20	12036	12188	153	FIG00639997: hypothetical protein	- none -
pEC302/04_21	13423	12668	756	Replication initiation protein RepE	- none -
pEC302/04_22	14003	13884	120	FIG00638134: hypothetical protein	- none -
pEC302/04_23	15003	14197	807	Resolvase	- none -
pEC302/04_24	15309	15004	306	CcdB toxin protein	- none -
pEC302/04_25	15529	15311	219	CcdA protein (antitoxin to CcdB)	- none -
pEC302/04_26	15840	15706	135	FIG00639341: hypothetical protein	- none -
pEC302/04_27	16075	16587	513	FIG01047634: hypothetical protein	- none -
pEC302/04_28	17754	16621	1134	FIG01047974: hypothetical protein	- none -
pEC302/04_29	18694	17921	774	K88 minor fimbrial subunit faeH precursor	- none -
pEC302/04_30	19207	18707	501	hypothetical protein	- none -
pEC302/04_31	19441	19283	159	hypothetical protein	- none -
pEC302/04_32	19472	19702	231	Virulence-associated protein vagC	- none -
pEC302/04_33	19714	20115	402	VagD	- none -
pEC302/04_34	23954	20160	3795	hypothetical protein	- none -
pEC302/04_35	24149	24018	132	hypothetical protein	- none -
pEC302/04_36	24335	24565	231	Virulence-associated protein vagC	- none -
pEC302/04_37	24577	24978	402	VagD	- none -
pEC302/04_38	25053	26618	1566	FIG131328: Predicted ATP-dependent endonuclease of the OLD family	CBSS-1496.1.peg.2937
pEC302/04_39	26603	27625	1023	FIG116849: hypothetical protein	CBSS-1496.1.peg.2937
pEC302/04_40	27845	27681	165	hypothetical protein	- none -
pEC302/04_41	28382	27879	504	Mobile element protein	- none -
pEC302/04_42	31157	28956	2202	Aerobactin siderophore receptor IutA @ TonB-dependent siderophore receptor	Siderophore Aerobactin, Siderophore assembly kit
pEC302/04_43	32516	31239	1278	L-lysine 6-monooxygenase [NADPH] (EC 1.14.13.59), aerobactin biosynthesis protein IucD @ Siderophore biosynthesis protein, monooxygenase	Siderophore Aerobactin, Siderophore assembly kit
pEC302/04_44	34255	32513	1743	Citrate:6-N-acetyl-6-N-hydroxy-L-lysine ligase, alpha subunit (EC 6.3.2.27), aerobactin biosynthesis protein IucA @ Siderophore synthetase superfamily, group C @ Siderophore synthetase component, ligase	Siderophore Aerobactin, Siderophore assembly kit
pEC302/04_45	35202	34255	948	N6-hydroxylysine O-acetyltransferase (EC 2.3.1.102), aerobactin biosynthesis protein IucB @ Siderophore synthetase small component, acetyltransferase	Siderophore Aerobactin, Siderophore assembly kit
pEC302/04_46	36927	35203	1725	Citrate:6-N-acetyl-6-N-hydroxy-L-lysine ligase, alpha subunit (EC 6.3.2.27), aerobactin biosynthesis protein IucA @ Siderophore synthetase superfamily, group A @ Siderophore synthetase large component, acetyltransferase	Siderophore Aerobactin, Siderophore assembly kit
pEC302/04_47	37063	38256	1194	FIG00639052: hypothetical protein	- none -
pEC302/04_48	38372	38488	117	hypothetical protein	- none -
pEC302/04_49	39016	38636	381	CrcB protein	- none -
pEC302/04_50	39791	39357	435	Enolase (EC 4.2.1.11)	- none -
pEC302/04_51	41116	40259	858	Manganese ABC transporter, inner membrane permease protein SitD	- none -
pEC302/04_52	41970	41113	858	Manganese ABC transporter, inner membrane permease protein SitC	- none -
pEC302/04_53	42794	41967	828	Manganese ABC transporter, ATP-binding protein SitB	- none -
pEC302/04_54	43708	42794	915	Manganese ABC transporter, periplasmic-binding protein SitA	- none -
pEC302/04_55	44258	44635	378	Mobile element protein	- none -
pEC302/04_56	44764	44940	177	stable plasmid inheritance protein	- none -
pEC302/04_57	45331	44942	390	Error-prone, lesion bypass DNA polymerase V (UmuC)	- none -
pEC302/04_58	45945	45589	357	Mobile element protein	- none -
pEC302/04_59	46391	46167	225	hypothetical protein	- none -
pEC302/04_60	46528	46698	171	hypothetical protein	- none -
pEC302/04_61	46691	47668	978	RepFIB replication protein A	- none -
pEC302/04_62	47863	47744	120	FIG00640251: hypothetical protein	- none -
pEC302/04_63	48693	47953	741	Resolvase	- none -
pEC302/04_64	49223	49098	126	hypothetical protein	- none -
pEC302/04_65	49212	49469	258	hypothetical protein	- none -
pEC302/04_66	49856	49978	123	hypothetical protein	- none -
pEC302/04_67	50139	51308	1170	FIG00642200: hypothetical protein	- none -
pEC302/04_68	51797	51504	294	stability (stb) locus of IncFII plasmid NR1; similar to SwissProt accession number P11907	- none -
pEC302/04_69	51826	51942	117	hypothetical protein	- none -
pEC302/04_70	52178	51903	276	FIG01069112: hypothetical protein	- none -
pEC302/04_71	52399	52178	222	hypothetical protein	- none -
pEC302/04_72	53067	53819	753	Transcriptional regulator, IclR family	- none -
pEC302/04_73	54809	53865	945	2-keto-3-deoxygluconate permease (KDG permease)	- none -
pEC302/04_74	54800	55180	381	Mobile element protein	- none -
pEC302/04_75	55177	55506	330	Mobile element protein	- none -
pEC302/04_76	56073	55693	381	Endoribonuclease L-PSP family protein	- none -
pEC302/04_77	56988	56098	891	Dihydrodipicolinate synthase (EC 4.2.1.52)	- none -
pEC302/04_78	57415	57221	195	putative cytoplasmic protein	- none -
pEC302/04_79	57389	57571	183	Alcohol dehydrogenase (EC 1.1.1.1)	- none -
pEC302/04_80	57602	57829	228	Alcohol dehydrogenase (EC 1.1.1.1)	- none -
pEC302/04_81	57972	58838	867	N-Acetyl-D-glucosamine ABC transport system, permease protein	- none -
pEC302/04_82	58828	59715	888	putative SN-glycerol-3-phosphate transport system permease	- none -
pEC302/04_83	59726	60550	825	3',5'-cyclic-nucleotide phosphodiesterase (EC 3.1.4.17)	- none -
pEC302/04_84	60556	61629	1074	Probable sugar ABC transporter, ATP-binding protein	- none -
pEC302/04_85	61622	62932	1311	Glycerol-3-phosphate-binding protein	- none -
pEC302/04_86	63284	62991	294	Mobile element protein	- none -
pEC302/04_87	63549	63376	174	transposase	- none -
pEC302/04_88	64077	63631	447	Mobile element protein	- none -
pEC302/04_89	64519	64061	459	Mobile element protein	- none -
pEC302/04_90	64827	64519	309	Mobile element protein	- none -
pEC302/04_91	64852	65556	705	Mobile element protein	- none -
pEC302/04_92	66144	65590	555	Glucose-1-phosphatase (EC 3.1.3.10)	- none -
pEC302/04_93	66288	66166	123	hypothetical protein	- none -
pEC302/04_94	66751	66266	486	hypothetical protein	- none -
pEC302/04_95	67261	66776	486	Putative thioredoxin precursor	- none -
pEC302/04_96	67943	67248	696	ABC transporter, ATP-binding subunit precursor	- none -
pEC302/04_97	69078	67948	1131	Putative membrane protein	- none -
pEC302/04_98	70351	69068	1284	Similar to ABC transporter: eg YBJZ_ECOLI hypothetical ABC transporter	- none -
pEC302/04_99	71733	70354	1380	Putative membrane protein	- none -
pEC302/04_100	72364	71837	528	Periplasmic protein p19 involved in high-affinity Fe2+ transport	- none -
pEC302/04_101	74345	72405	1941	Putative high-affinity iron permease	- none -
pEC302/04_102	74424	74564	141	FIG00640820: hypothetical protein	- none -
pEC302/04_103	74641	74522	120	hypothetical protein	- none -
pEC302/04_104	75399	74638	762	Na(+)-translocating NADH-quinone reductase subunit C (EC 1.6.5.-)	- none -
pEC302/04_105	75404	75520	117	hypothetical protein	- none -
pEC302/04_106	75679	76383	705	Mobile element protein	- none -
pEC302/04_107	77379	77912	534	aminoglycoside-2''-adenylyltransferase	Aminoglycoside adenylyltransferases
pEC302/04_108	77970	78761	792	Spectinomycin 9-O-adenylyltransferase	Aminoglycoside adenylyltransferases
pEC302/04_109	79023	80282	1260	Chloramphenicol resistance protein	- none -
pEC302/04_110	80815	81654	840	Dihydropteroate synthase (EC 2.5.1.15)	- none -
pEC302/04_111	82275	83600	1326	Mobile element protein	- none -
pEC302/04_112	83811	84038	228	hypothetical protein	- none -
pEC302/04_113	84636	84133	504	Mobile element protein	- none -
pEC302/04_114	85411	85079	333	Programmed cell death toxin PemK	MazEF toxin-antitoxing (programmed cell death) system
pEC302/04_115	85670	85413	258	Programmed cell death antitoxin PemI	MazEF toxin-antitoxing (programmed cell death) system
pEC302/04_116	86416	85763	654	microcin M activity protein McmM	- none -
pEC302/04_117	88689	86515	2175	transposase	- none -
pEC302/04_118	89458	88754	705	Mobile element protein	- none -
pEC302/04_119	90348	89470	879	transposase	- none -
pEC302/04_120	90512	91069	558	Mobile element protein	- none -
pEC302/04_121	91252	92112	861	Beta-lactamase (EC 3.5.2.6)	Beta-lactamase
pEC302/04_122	92437	92297	141	hypothetical protein	- none -
pEC302/04_123	93995	93138	858	RepA1	- none -
pEC302/04_124	94143	94256	114	hypothetical protein	- none -
pEC302/04_125	94478	94287	192	Replication regulatory protein repA2 (Protein copB)	- none -
pEC302/04_126	95377	94787	591	YihA	- none -
pEC302/04_127	95624	95415	210	Haemolysin expression modulating protein paralog	- none -
pEC302/04_128	96194	95670	525	FIG01068181: hypothetical protein	- none -
pEC302/04_129	96572	96330	243	FIG00639321: hypothetical protein	- none -
pEC302/04_130	97277	96717	561	IncF plasmid conjugative transfer fertility inhibition protein FinO	Conjugative transfer, IncF Conjugal Transfer System
pEC302/04_131	98240	97380	861	Dienelactone hydrolase and related enzymes	- none -
pEC302/04_132	99045	98299	747	IncF plasmid conjugative transfer pilin acetylase TraX	Conjugative transfer, IncF Conjugal Transfer System
pEC302/04_133	104335	99065	5271	IncF plasmid conjugative transfer DNA-nicking and unwinding protein TraI	Conjugative transfer, IncF Conjugal Transfer System
pEC302/04_134	106533	104335	2199	IncF plasmid conjugative transfer protein TraD	Conjugative transfer, IncF Conjugal Transfer System
pEC302/04_135	107562	106786	777	IncF plasmid conjugative transfer surface exclusion protein TraT	Conjugative transfer, IncF Conjugal Transfer System
pEC302/04_136	107781	107900	120	hypothetical protein	- none -
pEC302/04_137	110884	108065	2820	IncF plasmid conjugative transfer protein TraG	Conjugative transfer, IncF Conjugal Transfer System
pEC302/04_138	112254	110881	1374	IncF plasmid conjugative transfer pilus assembly protein TraH	Conjugative transfer, IncF Conjugal Transfer System
pEC302/04_139	112633	112241	393	IncF plasmid conjugative transfer protein TrbF	Conjugative transfer, IncF Conjugal Transfer System
pEC302/04_140	112895	112614	282	IncF plasmid conjugative transfer protein TrbJ	Conjugative transfer, IncF Conjugal Transfer System
pEC302/04_141	113430	112885	546	IncF plasmid conjugative transfer protein TrbB	Conjugative transfer, IncF Conjugal Transfer System
pEC302/04_142	113701	113417	285	IncF plasmid conjugative transfer protein TraQ	Conjugative transfer, IncF Conjugal Transfer System
pEC302/04_143	114166	113828	339	IncF plasmid conjugative transfer protein TrbA	Conjugative transfer, IncF Conjugal Transfer System
pEC302/04_144	114925	114182	744	IncF plasmid conjugative transfer pilus assembly protein TraF	Conjugative transfer, IncF Conjugal Transfer System
pEC302/04_145	115124	114918	207	IncF plasmid conjugative transfer protein TrbE	Conjugative transfer, IncF Conjugal Transfer System
pEC302/04_146	116818	115205	1614	Mobile element protein	- none -
pEC302/04_147	117199	116849	351	Mobile element protein	- none -
pEC302/04_148	117621	117196	426	Mobile element protein	- none -
pEC302/04_149	119550	117742	1809	IncF plasmid conjugative transfer protein TraN	Conjugative transfer, IncF Conjugal Transfer System
pEC302/04_150	120185	119547	639	IncF plasmid conjugative transfer protein TrbC	Conjugative transfer, IncF Conjugal Transfer System
pEC302/04_151	120499	120194	306	Conjugative transfer protein PSLT093	Conjugative transfer, IncF Conjugal Transfer System
pEC302/04_152	121521	120529	993	IncF plasmid conjugative transfer pilus assembly protein TraU	Conjugative transfer, IncF Conjugal Transfer System
pEC302/04_153	122150	121518	633	IncF plasmid conjugative transfer pilus assembly protein TraW	Conjugative transfer, IncF Conjugal Transfer System
pEC302/04_154	122533	122147	387	IncF plasmid conjugative transfer protein TrbI	Conjugative transfer, IncF Conjugal Transfer System
pEC302/04_155	125157	122530	2628	IncF plasmid conjugative transfer pilus assembly protein TraC	Conjugative transfer, IncF Conjugal Transfer System
pEC302/04_156	125363	125220	144	FIG00641102: hypothetical protein	- none -
pEC302/04_157	125538	125317	222	IncF plasmid conjugative transfer protein TraR	Conjugative transfer, IncF Conjugal Transfer System
pEC302/04_158	126188	125673	516	IncF plasmid conjugative transfer pilus assembly protein TraV	Conjugative transfer, IncF Conjugal Transfer System
pEC302/04_159	126436	126185	252	IncF plasmid conjugative transfer protein TrbG	Conjugative transfer, IncF Conjugal Transfer System
pEC302/04_160	126749	126429	321	IncF plasmid conjugative transfer protein TrbD	Conjugative transfer, IncF Conjugal Transfer System
pEC302/04_161	127320	126736	585	IncF plasmid conjugative transfer protein TraP	Conjugative transfer, IncF Conjugal Transfer System
pEC302/04_162	128737	127310	1428	IncF plasmid conjugative transfer pilus assembly protein TraB	Conjugative transfer, IncF Conjugal Transfer System
pEC302/04_163	129465	128737	729	IncF plasmid conjugative transfer pilus assembly protein TraK	Conjugative transfer, IncF Conjugal Transfer System
pEC302/04_164	130018	129452	567	IncF plasmid conjugative transfer pilus assembly protein TraE	Conjugative transfer, IncF Conjugal Transfer System
pEC302/04_165	130354	130040	315	IncF plasmid conjugative transfer pilus assembly protein TraL	Conjugative transfer, IncF Conjugal Transfer System
pEC302/04_166	130718	130356	363	IncF plasmid conjugative transfer pilin protein TraA	Conjugative transfer, IncF Conjugal Transfer System
pEC302/04_167	130934	130752	183	IncF plasmid conjugative transfer regulator TraY	Conjugative transfer, IncF Conjugal Transfer System
pEC302/04_168	131759	131073	687	IncF plasmid conjugative transfer regulator TraJ	Conjugative transfer, IncF Conjugal Transfer System
pEC302/04_169	132336	131953	384	IncF plasmid conjugative transfer mating signal transduction protein TraM	Conjugative transfer, IncF Conjugal Transfer System
pEC302/04_170	132622	133269	648	X polypeptide	- none -
pEC302/04_171	133429	133295	135	putative ORF	- none -
pEC302/04_172	133597	133448	150	hypothetical protein	- none -
pEC302/04_173	134498	133566	933	unnamed protein product	- none -
pEC302/04_174	134795	134508	288	FIG00638017: hypothetical protein	- none -
pEC302/04_175	134859	135092	234	hypothetical protein	- none -
pEC302/04_176	135194	135427	234	FIG00244619: hypothetical protein	- none -
pEC302/04_177	135589	135434	156	hypothetical protein	- none -
pEC302/04_178	135830	135714	117	hypothetical protein	- none -
pEC302/04_179	136152	136015	138	hypothetical protein	- none -
pEC302/04_180	136871	136152	720	PsiA protein	- none -
pEC302/04_181	137302	136868	435	PsiB protein	- none -
pEC302/04_182	139315	137357	1959	FIG00638906: hypothetical protein	- none -
pEC302/04_183	139607	139374	234	Putative cytoplasmic protein	- none -
pEC302/04_184	140190	139663	528	Single-stranded DNA-binding protein	- none -
