# Supplementary material for: The Complete Sequence and Comparative Analysis of a Multidrug-Resistance and Virulence Multireplicon IncFII Plasmid pEC302/04 from an Extraintestinal Pathogenic Escherichia coli EC302/04 Indicate Extensive Diversity of IncFII Plasmids
Source: Front Microbiol. 2016 Jan 11;6:1547. doi: 10.3389/fmicb.2015.01547 (PMC4707298; doi:10.3389/fmicb.2015.01547)
Supplement: Supplementary Table 4 — Presence and absence of TA systems in the plasmid sequences. [file Table4.XLS]

## Sheet: Sheet1
Supplemental Table S4. Presence and absence of TA systems in the plasmid sequences.
Plasmid	Accession no.	Strain origin	ColV/ ColBM or non-ColV/ColBM	Toxin-antitoxin systems
				pemI/pemK	ccdA/ccdB	vagC/D	yacA/B
pVM01	EU330199	ExPEC/APEC	ColV/ ColBM	x*	x	/**	/
pSSAP03002A_146	CP002089.1	Salmonella spp.	ColV/ ColBM	x	x	x	/
pJIE186-2	JX077110.1	ExPEC/ UPEC	ColV/ ColBM	x	/	x	/
pEC_B24	GU371926.1	ExPEC/ UPEC	ColV/ ColBM	x	x	x	/
pSMS35_130	CP000971	environment	Non-ColV/ ColBM	/	x	/	x
pUTI89	CP000244	ExPEC/ UPEC	Non-ColV/ ColBM	x	/	x	x
p1ESCUM	CU928148.1	ExPEC/ UPEC	Non-ColV/ ColBM	/	/	x	x
pRS218 genes	CP007150	ExPEC/ NMEC	Non-ColV/ ColBM	x	/	x	x
pEC14_114	GQ398086	ExPEC/ cystitis	Non-ColV/ ColBM	x	/	x	x
pEK516	EU935738	E. coli/ unknown pathotype	Non-ColV/ ColBM	/	x	x	x
pJJ1886_5	CP006789	ExPEC/ urosepsis	Non-ColV/ ColBM	/	/	/	x
pEC958	HG941719.1	ExPEC/ UPEC	Non-ColV/ ColBM	/	/	/	x
* represents “absence”
** represents “presence”
